# Supplementary material for: Description of Ortheziolamameti tranfagliai new species (Hemiptera, Coccoidea, Ortheziidae) from India
Source: Zookeys. 2014 Jun 25;(420):51–9. doi: 10.3897/zookeys.420.7890 (PMC4109480; doi:10.3897/zookeys.420.7890)
Supplement: XML Treatment for Ortheziolamameti [file zookeys.420.7890-treatment1.xml]

<!DOCTYPE tp:taxon-treatment
  PUBLIC "-//TaxonX//DTD Taxonomic Treatment Publishing DTD v0 20100105//EN" "tax-treatment-NSO.dtd">
<tp:taxon-treatment xmlns:tp="http://www.plazi.org/taxpub"><tp:treatment-meta><kwd-group><label>Taxon classification</label><kwd><named-content content-type="kingdom">Animalia</named-content></kwd><kwd><named-content content-type="order">Hemiptera</named-content></kwd><kwd><named-content content-type="family">Ortheziidae</named-content></kwd></kwd-group><mixed-citation publication-type="journal"><person-group><name><surname>Szita</surname><given-names>Éva</given-names></name><name><surname>Kaydan</surname><given-names>Mehmet Bora</given-names></name><name><surname>Benedicty</surname><given-names>Zsuzsanna Konczné</given-names></name></person-group><article-title>Description of <italic>Ortheziolamameti tranfagliai</italic> new species (Hemiptera, Coccoidea, Ortheziidae) from India</article-title><source>Zookeys</source><day>25</day><month>6</month><year>2014</year><volume>2014</volume><issue>420</issue><fpage>51</fpage><lpage>59</lpage><pub-id pub-id-type="doi">10.3897/zookeys.420.7890</pub-id></mixed-citation></tp:treatment-meta><tp:nomenclature><label>Genus</label><tp:taxon-name>
                        <tp:taxon-name-part taxon-name-part-type="genus">Ortheziolamameti</tp:taxon-name-part>
                    </tp:taxon-name><tp:taxon-authority>Kozár, 2004: 483.</tp:taxon-authority></tp:nomenclature><tp:treatment-sec sec-type="Type species"><title>Type species.</title><p><italic><tp:taxon-name>Ortheziolamameti guineensis</tp:taxon-name></italic> Kozár, 2004, 484.</p></tp:treatment-sec><tp:treatment-sec sec-type="Diagnosis of genus"><title>Diagnosis of genus.</title><p>Dorsum of intact adult female covered with irregular and triangular shell-like wax plates; ventral thoracic wax plates around the appendages and on margin, thorax medially lacking wax plates; wax cover corresponding to wax plates on slide-mounted specimens on both sides (<xref ref-type="bibr" rid="B5">Kozár 2004</xref>) (<xref ref-type="fig" rid="F1">Fig. 1</xref>).</p><fig id="F1" position="float" orientation="portrait"><label>Figure 1.</label><caption><p><italic><tp:taxon-name>Ortheziolamameti taipensiana</tp:taxon-name></italic> Shiau &amp; Kozár, 2004, unmounted adult female <bold>A</bold> dorsal view <bold>B</bold> ventral view. Scale = 0.1 mm. Photo: É. Szita.</p></caption><graphic xmlns:xlink="http://www.w3.org/1999/xlink" xlink:href="zookeys-420-051-g001.jpg" position="float" orientation="portrait" xlink:type="simple"/></fig><p>Slide-mounted adult female with 3-segmented antenna; third antennal segment with slender apical seta, flagellate sensory seta and small subapical seta; second segment with 1 sensory pore. Eye stalk protruding, thumb-like, fused with base of antenna. Legs well developed; leg setae robust, spine-like; trochanter and femur fused, tibia and tarsus fused; tibia with 1 sensory pore and at least 1 fleshy sensory seta; tarsus without tarsal digitules; claw digitules hair-like, claw without a denticle. Labium 1 segmented, with many setae; with 3 long setae near apex of labium, setae very close together, all situated in a single setal socket. Anal ring situated in a fold of derm on dorsal surface, ring bearing 6 setae. Sclerotized plate present on dorsum anterior to anal ring, wider than long. Thumb-like pores forming a cluster on each side of anal ring. Abdominal spiracles in centre of multilocular disc pore cluster present laterad to anal ring (<xref ref-type="bibr" rid="B5">Kozár 2004</xref>).</p><p><italic>Distribution</italic>. The six <italic><tp:taxon-name>Ortheziolamameti</tp:taxon-name></italic> species are distributed in the Ethiopian, Oriental and Palaearctic regions (<xref ref-type="fig" rid="F3">Fig. 3</xref>). For detailed distribution data of previously known five species, see ScaleNet (<xref ref-type="bibr" rid="B1">Ben-Dov et al. 2013</xref>). New locality records for several <italic><tp:taxon-name>Ortheziolamameti</tp:taxon-name></italic> species were discovered during the study of the MHNG collection, which are listed below.</p></tp:treatment-sec><tp:treatment-sec sec-type="Key to species of Ortheziolamameti"><title>Key to species of <italic><tp:taxon-name>Ortheziolamameti</tp:taxon-name></italic></title><table-wrap content-type="key" position="anchor" orientation="portrait"><table><tbody><tr><td rowspan="1" colspan="1">1</td><td rowspan="1" colspan="1">Setae on antennae hair-like</td><td rowspan="1" colspan="1">2</td></tr><tr><td rowspan="1" colspan="1">–</td><td rowspan="1" colspan="1">Setae on antennae spine-like</td><td rowspan="1" colspan="1">5</td></tr><tr><td rowspan="1" colspan="1">2</td><td rowspan="1" colspan="1">Multilocular disc pores absent around vulva</td><td rowspan="1" colspan="1">3</td></tr><tr><td rowspan="1" colspan="1">–</td><td rowspan="1" colspan="1">Multilocular disc pores present around vulva</td><td rowspan="1" colspan="1">4</td></tr><tr><td rowspan="1" colspan="1">3</td><td rowspan="1" colspan="1">Plates 13, 17 and 18 resembling very small groups of spines, without cluster of spines between hind legs, second spine band in ovisac area in a sparse row</td><td rowspan="1" colspan="1"><italic><tp:taxon-name>Ortheziolamameti tranfagliai</tp:taxon-name></italic> sp. n.</td></tr><tr><td rowspan="1" colspan="1">–</td><td rowspan="1" colspan="1">Plates 13, 17 and 18 in complete groups of spines, large cluster of spines between hind legs with a second spine band in ovisac area forming a complete row</td><td rowspan="1" colspan="1"><italic><tp:taxon-name>Ortheziolamameti loebli</tp:taxon-name></italic></td></tr><tr><td rowspan="1" colspan="1">4</td><td rowspan="1" colspan="1">Wax plate 9 narrow anteriorly, so that wax plate 9 is shaped like an elongated isosceles triangle; wax plate 10 similar in shape to wax plate 9, not so wide anteriorly</td><td rowspan="1" colspan="1"><italic><tp:taxon-name>Ortheziolamameti taipensiana</tp:taxon-name></italic> Shiau &amp; Kozar</td></tr><tr><td rowspan="1" colspan="1"><!--PageBreak-->–</td><td rowspan="1" colspan="1">Wax plate 9 wide anteriorly, so that wax plate 9 almost forms an equilatertal triangle; wax plate 10 not similar to wax plate 9, but norrow posteriorly and widening anteriorly</td><td rowspan="1" colspan="1"><italic><tp:taxon-name>Ortheziolamameti maeharai</tp:taxon-name></italic> Tanaka &amp; Amano</td></tr><tr><td rowspan="1" colspan="1">5</td><td rowspan="1" colspan="1">Multilocular disc pores present in a band anterior of each spine band within ovisac</td><td rowspan="1" colspan="1"><italic><tp:taxon-name>Ortheziolamameti kosztarabi</tp:taxon-name></italic></td></tr><tr><td rowspan="1" colspan="1">–</td><td rowspan="1" colspan="1">Multilocular disc pores present in a row only in anterior spine band within ovisac</td><td rowspan="1" colspan="1"><italic><tp:taxon-name>Ortheziolamameti guineensis</tp:taxon-name></italic></td></tr></tbody></table></table-wrap></tp:treatment-sec><tp:treatment-sec><!--Section generated to contain objects referenced in tp:taxon-treatment.--><fig id="F3" position="float" orientation="portrait"><label>Figure 3.</label><caption><p>Distribution map of <italic><tp:taxon-name>Ortheziolamameti</tp:taxon-name></italic> species in the world.</p></caption><graphic xmlns:xlink="http://www.w3.org/1999/xlink" xlink:href="zookeys-420-051-g003.jpg" position="float" orientation="portrait" xlink:type="simple"/></fig></tp:treatment-sec><ref-list><ref id="B5"><mixed-citation xmlns:xlink="http://www.w3.org/1999/xlink" xlink:type="simple"><person-group><name name-style="western"><surname>Kozár</surname><given-names>F</given-names></name></person-group> (<year>2004</year>) <source>Ortheziidae of the World</source>. <publisher-name>Plant Protection Institute, Hungarian Academy of Sciences</publisher-name>, <publisher-loc>Budapest</publisher-loc>, <size units="page">525</size>.</mixed-citation></ref><ref id="B1"><mixed-citation xmlns:xlink="http://www.w3.org/1999/xlink" xlink:type="simple"><person-group><name name-style="western"><surname>Ben-Dov</surname><given-names>Y</given-names></name><name name-style="western"><surname>Miller</surname><given-names>DR</given-names></name><name name-style="western"><surname>Gibson</surname><given-names>DAP</given-names></name></person-group> (<year>2013</year>) <source>Scalenet</source>. <ext-link ext-link-type="uri" xlink:href="http://www.sel.barc.usda.gov/scalenet/scalenet.htm" xlink:type="simple">http://www.sel.barc.usda.gov/scalenet/scalenet.htm</ext-link> [accessed on 12 Dec 2013]</mixed-citation></ref></ref-list></tp:taxon-treatment>
