# Supplementary material for: Description of Ortheziolamameti tranfagliai new species (Hemiptera, Coccoidea, Ortheziidae) from India
Source: Zookeys. 2014 Jun 25;(420):51–9. doi: 10.3897/zookeys.420.7890 (PMC4109480; doi:10.3897/zookeys.420.7890)
Supplement: XML Treatment for Ortheziolamameti tranfagliai [file zookeys.420.7890-treatment2.xml]

<!DOCTYPE tp:taxon-treatment
  PUBLIC "-//TaxonX//DTD Taxonomic Treatment Publishing DTD v0 20100105//EN" "tax-treatment-NSO.dtd">
<tp:taxon-treatment xmlns:tp="http://www.plazi.org/taxpub"><tp:treatment-meta><kwd-group><label>Taxon classification</label><kwd><named-content content-type="kingdom">Animalia</named-content></kwd><kwd><named-content content-type="order">Hemiptera</named-content></kwd><kwd><named-content content-type="family">Ortheziidae</named-content></kwd></kwd-group><mixed-citation publication-type="journal"><person-group><name><surname>Szita</surname><given-names>Éva</given-names></name><name><surname>Kaydan</surname><given-names>Mehmet Bora</given-names></name><name><surname>Benedicty</surname><given-names>Zsuzsanna Konczné</given-names></name></person-group><article-title>Description of <italic>Ortheziolamameti tranfagliai</italic> new species (Hemiptera, Coccoidea, Ortheziidae) from India</article-title><source>Zookeys</source><day>25</day><month>6</month><year>2014</year><volume>2014</volume><issue>420</issue><fpage>51</fpage><lpage>59</lpage><pub-id pub-id-type="doi">10.3897/zookeys.420.7890</pub-id></mixed-citation></tp:treatment-meta><tp:nomenclature><tp:taxon-name>
                        <tp:taxon-name-part taxon-name-part-type="genus">Ortheziolamameti</tp:taxon-name-part>
                        <tp:taxon-name-part taxon-name-part-type="species">tranfagliai</tp:taxon-name-part>
                        <object-id xmlns:xlink="http://www.w3.org/1999/xlink" content-type="zoobank" xlink:type="simple">http://zoobank.org/309E49AD-10F9-4EF6-B764-04985114D053</object-id>
                    </tp:taxon-name><tp:taxon-authority>Konczné Benedicty</tp:taxon-authority><tp:taxon-status xmlns:xlink="http://www.w3.org/1999/xlink" xlink:type="simple">sp. n.</tp:taxon-status><xref ref-type="fig" rid="F1">Figure 1</xref></tp:nomenclature><tp:treatment-sec sec-type="Material examined"><title>Material examined.</title><p><italic>Holotype</italic>. Adult female. Slide with two specimens, holotype clearly marked, signed red. India, Kerala, Cardamon Hills, 26.12.1972, Leg. Bes/Löbl [MHNG code: Bes/Löbl (50), PPI code: 9807].</p><p><italic>Paratypes</italic>. 3 adult females, 1 specimen on same slide as holotype, 2 specimens on a separate slide, same data as holotype.</p></tp:treatment-sec><tp:treatment-sec sec-type="Description"><title>Description.</title><p><italic>Unmounted female</italic>. Not seen.</p><p><italic>Mounted female</italic> (<xref ref-type="fig" rid="F2">Figure 2</xref>).</p><fig id="F2" position="float" orientation="portrait"><label>Figure 2.</label><caption><p><italic><tp:taxon-name>Ortheziolamameti tranfagliai</tp:taxon-name></italic> Konczné Benedicty sp. n., holotype, mounted adult female.</p></caption><graphic xmlns:xlink="http://www.w3.org/1999/xlink" xlink:href="zookeys-420-051-g002.jpg" position="float" orientation="portrait" xlink:type="simple"/></fig><p><italic>Adult female</italic>. 1.554–1.709 mm long; 1.114–1.295 mm wide. Length of antennal segments: 1<sup>st</sup> 72–101 µm, 2<sup>nd</sup> 60–76 µm; 3<sup>rd</sup> 290–372 µm; 3<sup>rd</sup> segment nearly parallel sided; apical seta of antenna 146–180 µm long; subapical setae 55–61 µm long; flagellate sensory setae near apical seta 24–30 µm long; microsetae absent from apex of antenna; without unusual hair-like setae near subapical setae; with several small setae near posterior edge of antennae; all segments of antennae covered with many hair-like, curved, pointed setae, longest seta 25 µm long; first antennal segment with 2 capitate sensory setae on each side; third segment with 27–37 setae.</p><!--PageBreak--><p><italic>Venter</italic>. Labium 151–168 µm long. Stylet loop slightly longer than labium. Leg segment lengths: front coxa 101–144 µm, middle 120–156 µm, hind 144–178 µm; front trochanterfemur 312–382 µm, middle 331–398 µm, hind 357–434 µm; front tibia-tarsus 323–382 µm long, middle 357–408 µm, hind 434–525 µm; front claw 45–60 µm, middle 48–55 µm, hind 53–60 µm; claw digitules 17–21 µm long, legs with longitudinal rows of robust setae, longest seta on trochanter-femur 16 µm; with 1 or 2 flagellate sensory seta on tibia-tarsus each 22 µm long; trochanter with 3 or 4 sensory pores on each surface. Wax plates present on marginal areas of head and thorax, with wide marginal wax band laterad of each thoracic spiracle (plates 15 and 16); plates 13, 17 and 18 resembling very small groups of spines; without a cluster of spines between hind legs; with 2 bands of spines within ovisac band, second one with an incomplete row of spines. Thoracic spiracles usually associated with 3 or 4 multilocular disc pores, each pore with 8 loculi, 6 µm in diameter; diameter of anterior thoracic spiracles 20–26 µm. Flagellate setae few, with several setae near anterior edge of ovisac band, with several setae associated with anterior and posterior multilocular disc pore rows.</p><p>Quadrilocular pores 3 µm in diameter, scattered in the ovisac band. Multilocular disc pores with 8–12 loculi around perimeter, one loculus in central hub; 7–8 µm in diameter; present near anterior edges of spine bands, scattered along lateral edge of each ovisac band. Abdominal spiracles present anterior of ovisac band; without sclerotized vestibule.</p><!--PageBreak--><!--PageBreak--><p><italic>Dorsum</italic>. Wax plates covering the whole surface; mediolateral thoracic plates large (plates 3, 5 and 6), covering most of mediolateral thoracic areas; medial area without wax plates, this area with 3 triangular wax plates (plates 8, 9 and 10). Spines at margin of wax plate 4, each 12–14 µm long, in middle of wax plates 18–21 µm long; spines apically capitate. Setae present in marginal clusters near posterior edges of marginal wax plates (plates 2 and 4), with 3 or 4 setae laterad of each thoracic spiracle, 27–30 µm long; also present in very small numbers on other wax plates. Quadrilocular pores 3 µm in diameter, scattered, mainly along margins of wax plates. Multilocular disc pores present in a cluster near anal ring, near the sclerotized plate, and on the margin at the level of ventral thoracic spiracles. Sclerotized plate 80–120 µm long, 265–330 µm wide. Anal ring with two complete rows of round pores (4–5 µm in diameter); three pairs of anal ring setae each 45–21 µm long; anal ring 43–53 µm wide, 43–53 µm long. Thumb-like pores forming a cluster on each side of anal ring, each 5–8 µm long. Modified pores (quadrilocular pores) 3–4 µm long, scattered on surface. The abdominal spiracle is located in centre of the multilocular disc pore clusters laterad to anal ring.</p></tp:treatment-sec><tp:treatment-sec sec-type="Ecology"><title>Ecology.</title><p><italic>Host plants</italic>. Unknown. Collected from forest litter.</p></tp:treatment-sec><tp:treatment-sec sec-type="Distribution"><title>Distribution.</title><p>India.</p><fig id="F3" position="float" orientation="portrait"><label>Figure 3.</label><caption><p>Distribution map of <italic><tp:taxon-name>Ortheziolamameti</tp:taxon-name></italic> species in the world.</p></caption><graphic xmlns:xlink="http://www.w3.org/1999/xlink" xlink:href="zookeys-420-051-g003.jpg" position="float" orientation="portrait" xlink:type="simple"/></fig></tp:treatment-sec><tp:treatment-sec sec-type="Etymology"><title>Etymology.</title><p>This species is named after the Italian coccidologist Dr. Antonio Tranfaglia.</p></tp:treatment-sec><tp:treatment-sec sec-type="Comments"><title>Comments.</title><p><italic><tp:taxon-name>Ortheziolamameti tranfagliai</tp:taxon-name></italic> sp. n. can be recognized by the following combination of characters: (i) having hair-like setae on antennal segments, (ii) having two spine bands in the ovisac area and (iii) lacking multilocular disc pores around vulva. <italic><tp:taxon-name>Ortheziolamameti tranfagliai</tp:taxon-name></italic> is similar to <italic><tp:taxon-name>Ortheziolamameti loebli</tp:taxon-name></italic> in having hair-like setae on antennae and lacking multilocular disc pores around vulva, but differs from <italic><tp:taxon-name>Ortheziolamameti loebli</tp:taxon-name></italic> in the following characters (those of <italic><tp:taxon-name>Ortheziolamameti loebli</tp:taxon-name></italic> in brackets), (i) plates 13, 17 and 18 resembling very small groups of spines (plates 13, 17 and 18 complete); (ii) without cluster of spines between hind legs (with large cluster of spines between hind legs) and (iii) second spine band in ovisac area in a sparse row (in a complete row).</p></tp:treatment-sec><tp:treatment-sec><!--Section generated to contain objects referenced in tp:taxon-treatment.--><fig id="F1" position="float" orientation="portrait"><label>Figure 1.</label><caption><p><italic><tp:taxon-name>Ortheziolamameti taipensiana</tp:taxon-name></italic> Shiau &amp; Kozár, 2004, unmounted adult female <bold>A</bold> dorsal view <bold>B</bold> ventral view. Scale = 0.1 mm. Photo: É. Szita.</p></caption><graphic xmlns:xlink="http://www.w3.org/1999/xlink" xlink:href="zookeys-420-051-g001.jpg" position="float" orientation="portrait" xlink:type="simple"/></fig></tp:treatment-sec></tp:taxon-treatment>
